# Supplementary material for: Artificial-Intelligence-Assisted Detection of Metastatic Colorectal Cancer Cells in Ascitic Fluid
Source: Cancers (Basel). 2024 Mar 5;16(5):1064. doi: 10.3390/cancers16051064 (PMC10931097; doi:10.3390/cancers16051064)
Supplement: Supplementary file 1 [file cancers-16-01064-s001.zip]

Archive with 1 entries (1 files):
- cancers-2772185-supplementary.pdf
